# Supplementary material for: Dietary Histidine, Threonine, or Taurine Supplementation Affects Gilthead Seabream (Sparus aurata) Immune Status
Source: Animals (Basel). 2021 Apr 21;11(5):1193. doi: 10.3390/ani11051193 (PMC8143364; doi:10.3390/ani11051193)
Supplement: Supplementary file 1 [file animals-11-01193-s001.zip]

Archive with 1 entries (1 files):
- animals-1156579-supplementary.pdf
